# Supplementary material for: Complex structural rearrangements are present in high-grade dysplastic Barrett’s oesophagus samples
Source: BMC Med Genomics. 2019 Feb 4;12:31. doi: 10.1186/s12920-019-0476-9 (PMC6360790; doi:10.1186/s12920-019-0476-9)
Supplement: Supplementary file 2 — Table S1a. Clinical information for 22 EAC samples. Table S1b. Clinical information for 16 BE samples. Table S1c. WGS coverage metrics and order of samples for Figs. 1, 2 and 3. (XLSX 17 kb) [file 12920_2019_476_MOESM2_ESM.xlsx]

## Sheet: 1A
Table S1A: Clinical information for 22 EAC samples*
Donor ID	Nones et al Donor ID	EGA Test Sample ID	EGA Control Sample ID	Age	Sex	Barretts Oespophagus observed	Alcohol consumption (grams per day)	Smoking (cigarettes per day)	PR T Stage	PR N Stage	PR M Stage	Post-op STAGE	Differentiation	Tumor location	Tumour Length (cm)	Reflux	Survival in months
EAC-1	OESO_2681	c273efd0-645c-4012-af75-8a058db999af	13350610-68c7-447c-aab6-0736d4b459da	46	M	No	0	nil	4	3	0	3c	mod differentiated	esophago-gastric junction	10		35
EAC-2	OESO_0384	96f4d698-228a-4949-85a4-d53ea70984dd	c18a64dc-d833-4b32-853e-ad06b36200b8	58	M	No	0	nil	3	3	0	3c	mod differentiated	esophagus	11	Yes	23
EAC-3	OESO_2804	e9e83e17-015e-43af-8351-6b2bc4eb6730	08a6baac-59a5-4d44-89a5-65ed1b2113dc	74	M	No	< 10g	nil	3	3	0	3c	poorly differentiated	esophagus	2		15
EAC-4	OESO_2291	97e318f6-c8d9-43fb-bb1a-b77150c9484d	62abebf7-3b0c-402f-89c7-aaea5214790d	64	M	Yes	< 10g	nil	3	1	0	3a	mod differentiated	esophagus	5	Yes	34
EAC-5	OESO_1527	635a5497-a94c-43cb-8a38-41329d511cc4	aa5162f2-f7de-4827-b5d5-c859bb4f091c	59	F	Yes	< 10g	nil	3	3	1	2b	poorly differentiated	esophagus	7		4
EAC-6	OESO_3845	c126bc7a-8632-4b26-866e-be05c91799d1	5bb11ad6-5161-4a6a-8bae-837da799c735	71	M	Yes	10-80g	nil	4	1	0	3c	poorly differentiated	esophagus	3		7
EAC-7	OESO_2646	f686411d-6ed7-477e-b594-6fa45babe846	7708cc31-0c8a-497a-9c7a-2c2a568fc484	77	M	Yes	0	nil	3	2	0	3b	poorly differentiated	esophagus	5		15
EAC-8	OESO_1074	34ba1b51-00f9-4071-b38c-7785675984a3	7d830780-b98e-4072-8054-2b266b6b67b9	27	M	No	0	nil	3	3	0	3c	poorly differentiated	esophago-gastric junction	4		25
EAC-9	OESO_0303	eed86236-accf-4fcf-8b80-6e705535f994	4f8b57a6-abe3-40cb-92b4-e1c623a2d631	54	M	No	0	20-40	3	0	0	2b	mod differentiated	esophagus	2		165
EAC-10	OESO_0833	dcf1b56f-b1b2-4b12-a652-e1f1a6546d61	a7573dd3-6538-4d43-a375-64aaf4d6d4ba	48	M	No	0	nil	3	2	0	3b	mod differentiated	esophagus	8	Yes	39
EAC-11	OESO_1445	20722e4d-072a-46d0-95bc-32437841c632	38a27c1d-215f-4d9d-b368-c24a43d80343	59	M	Yes	0	nil	3	3	0	3c	poorly differentiated	esophagus	8	Yes	8
EAC-12	OESO_3616	36a3941a-7adc-4a67-882c-92e3fe8737e8	6f67905d-d2e9-4c92-814a-c9b5ef16c37c	72	M	Yes	< 10g	nil	3	0	0	2b	poorly differentiated	esophago-gastric junction	7		28
EAC-13	OESO_1430	ff7bbefa-c023-4c01-8bcb-890343f5bd1c	79b6538f-4727-4237-966d-95ebfaeb69ab	65	M	Yes	0	nil	3	1	0	3a	mod differentiated	esophagus	2	Yes	8
EAC-14	OESO_1712	78725d0b-d1c5-49ac-92aa-72c8849d779c	f0a6bb63-b8f3-4c09-9536-79e2fe0e4fe7	57	M	Yes	> 80g	nil	3	1	0	3a	poorly differentiated	esophagus	5	Yes	33
EAC-15	OESO_1636	e3673358-20fb-4a50-b3c9-203144a6a3e1	2317aa97-9229-4ede-9ade-b03b14e96e84	64	M	Yes	0	< 20	1	1	0	2b	mod differentiated	esophagus	5		12
EAC-16	OESO_1433	84338645-a912-4b22-bd14-3b71753118d5	404a1cb8-e3fc-4f27-9a0a-b481ecb9b86b	74	M	Yes	< 10g	nil	3	2	0	3b	mod differentiated	esophagus	6		7
EAC-17	OESO_3213	d34ef782-ef19-4a91-992b-8c074fe5c38b	53f2f943-17b4-4365-9550-d032c91a6858	70	M	No	< 10g	nil	3	3	0	3c	poorly differentiated	esophagus	6		8
EAC-18	OESO_1463	3c93fc5b-35d6-425b-a720-6907c627862a	00652230-6b57-4efb-af13-6e0e9487b878	77	M	No	< 10g	nil	3	3	0	3c	poorly differentiated	esophagus	6		15
EAC-19	OESO_1417	76dd8036-9ce6-412a-8c01-246049d981fd	a12d5ea4-4d5e-4c13-a3cf-efec7fd97b66	49	M	No	10-80g	20-40	3	2	0	3b	mod differentiated	esophago-gastric junction	10		24
EAC-20	OESO_1020	9a60c0aa-0455-4d37-b55c-292401d36a85	21e76eca-fe7c-49e7-8aa1-bd60eed33f3e	68	M	No	> 80g	nil	3	2	0	3b	mod differentiated	esophago-gastric junction	5	Yes	30
EAC-21	OESO_0823	16f50f82-d463-4109-8913-ebbe0ef5fd12	5c05cf9e-fc9d-4aa9-aa5b-10c8bf5fca09	58	M	Yes	0	20-40	3	3	0	3c	mod differentiated	esophagus	2	Yes	7
EAC-22	OESO_1154	da35190d-9365-4b3c-9c14-d555240b25ae	72c525d4-1a19-49c9-a2fe-20a58694a87a	75	M	Yes	< 10g	20-40	2	0	0	2a	poorly differentiated	esophagus	4	Yes	2
*Clinical information as per Supplementary Data 1 from Nones et al, 2014, doi:10.1038/ncomms6224

## Sheet: 1B
Table S1B: Clinical information for 16 BE samples
Donor ID	EGA Sample ID	EGA Control Sample ID	Barrett's type	Non-progressor visit	Sample collection date	Age	Sex	Followup/Status	Sample taken adjacent to EAC	Status
NP-1-1	7480e195-c3bb-4555-987f-cb110ec8c593	c03f9022-85ce-46b0-97c6-9b4679d41ed1	NON-PROGRESSOR	Visit 1	2009-05-01	77	M			Alive 2016
NP-1-2	20009850-48e3-4a0e-bf7f-c5fb6d967e77	c03f9022-85ce-46b0-97c6-9b4679d41ed1	NON-PROGRESSOR	Visit 2	2012-07-01	80	M			Alive 2016
NP-2-1	1c429d3b-ce87-42f4-a019-ee9d5030a78f	54e9188c-7c47-421f-b14a-1843a4fad3b4	NON-PROGRESSOR	Visit 1	2009-06-01	58	M	2017- no evidence of dysplasia		Alive 2017
NP-2-2	08da3b16-d00e-4f62-adea-d129c47c9668	54e9188c-7c47-421f-b14a-1843a4fad3b4	NON-PROGRESSOR	Visit 2	2013-06-01	62	M	2017- no evidence of dysplasia		Alive 2017
NDBE-1	c2defe0f-c833-422d-b186-f1056de1cf83	d99c96b0-aa7d-484b-a533-d22e2e951f6f	NON-DYSPLASTIC		2014-03-01	64	M		Yes	Alive 2015
NDBE-2	49c59f9e-fe9d-4813-a4c6-3198ec003859	e734bdbc-2e43-44e4-ad32-11719865f9d6	NON-DYSPLASTIC		2014-05-01	67	M		Yes	Deceased 2014
NDBE-3	c2f8c64d-938b-44f6-b6eb-dab9f0e5d5c5	c47df6c9-ca48-4002-80a7-ccfc27c5829d	NON-DYSPLASTIC		2015-05-01	66	M	concurrent regions of HGD		Alive 2017
NDBE-4	15756a4a-2d7b-42d6-a959-0067a0bc6e99	9b2c8794-4ad0-4d94-9432-4c5a644fc94c	NON-DYSPLASTIC		2013-10-01	56	M		Yes	Deceased 2014
NDBE-5	7268a6b9-473c-4000-914c-277fb73d8eda	7678fd0a-faab-4a3f-9ecb-4e4625229e36	NON-DYSPLASTIC		2015-02-01	79	M		Yes	Deceased 2015
NDBE-6	7784778c-d7b7-42c0-bba2-4cf49c98d494	f124a2ca-5e24-419a-96f5-dd849ccc50aa	NON-DYSPLASTIC		2014-07-01	60	M		Yes	Deceased 2015
NDBE-7	3c745a72-9b18-4ddf-86c8-671c4632ef4e	7b926d41-0396-43ef-b939-8c1c6642eed2	NON-DYSPLASTIC		2015-05-01	78	M	2018 - LGD and HGD		Alive 2018
HGD-1	99f5df4e-4821-4fe2-a1ad-ad660be0751b	7efd7586-8a49-4643-95b1-6c946401169a	DYSPLASTIC		2013-01-01	39	M	2017 - No evidence of dysplasia		Alive 2018
HGD-2	a5a0b88f-c555-4886-aed8-c62e395905f3	a5f8c73d-66ee-4209-bddb-9d47ef805186	DYSPLASTIC		2014-01-01	71	M	2016 - LGD		Alive 2016
HGD-3	a44fa4fe-4686-4fcb-bb9f-d0923a6fc703	937aea9f-3575-429d-8f5e-54a94b295b1e	DYSPLASTIC		2012-12-01	67	M	2017 - No evidence of dysplasia		Alive 2017
HGD-4	cb029620-e38b-4b8a-b8e8-503dd2881d22	a05576d2-fcf2-4259-8067-f9f57d0dcfa5	DYSPLASTIC		2013-09-01	81	M	2018 - No evidence of dysplasia		Alive 2018
HGD-5	98c36c2e-bff3-42fd-9912-cb0a809f5aa2	12662877-0f48-4687-a714-b24993d05e9f	DYSPLASTIC		2014-05-01	67	M			Alive 2016

## Sheet: 1C
Table S1C: WGS coverage and figure sample order
Donor ID	Non-progressor visit number	Tumour purity (%)	Test average base coverage	Control average base coverage	Order in Figure 1	Order in Figure 2	Order in Figure 3
NP-1-1	Visit 1	24	70.04	33.02	1	1	Not in figure
NP-1-2	Visit 2	23	77.51	33.02	2	2	Not in figure
NP-2-1	Visit 1	39	78.91	41.94	3	3	Not in figure
NP-2-2	Visit 2	25	61.35	41.94	4	4	Not in figure
NDBE-1		20	99.07	32.77	5	5	3
NDBE-2		20	134.46	31.91	6	6	4
NDBE-3		47	80.95	38.63	7	7	2
NDBE-4		43	95.46	29.79	8	8	6
NDBE-5		37	72.21	34.47	9	9	5
NDBE-6		20	100.91	35.7	10	10	7
NDBE-7		24	71.75	33.84	11	11	1
HGD-1		27	66.73	41.07	12	12	Not in figure
HGD-2		70	79.17	34.39	13	13	9
HGD-3		31	72.34	37.81	14	14	8
HGD-4		64	69.18	37.06	15	15	11
HGD-5		71	65.12	31.06	16	16	10
EAC-1		67	135.1	38.64	17	17	25
EAC-2		69	69.24	36.46	18	18	12
EAC-3		76	68.29	40.86	19	19	27
EAC-4		50	63.3	37.78	20	20	17
EAC-5		76	70.59	37.99	21	21	15
EAC-6		77	83.16	38.8	22	22	21
EAC-7		54	74.11	35.67	23	23	16
EAC-8		51	70.08	41.88	24	24	20
EAC-9		44	64.1	38.97	25	25	30
EAC-10		85	70.1	40.21	26	26	18
EAC-11		75	67.15	38.89	27	27	33
EAC-12		60	70.35	41.35	28	28	29
EAC-13		90	79.9	35.61	29	29	14
EAC-14		64	63.66	38.31	30	30	19
EAC-15		65	80.54	50.41	31	31	24
EAC-16		59	93.31	35.1	32	32	23
EAC-17		69	77.71	38.83	33	33	13
EAC-18		69	69.73	37.09	34	34	26
EAC-19		56	77.06	40.52	35	35	32
EAC-20		69	85.19	68.7	36	36	22
EAC-21		72	65.35	39.24	37	37	28
EAC-22		68	83.37	36.04	38	38	31
